# Supplementary material for: Development of Prolinol Containing Inhibitors of Hypoxanthine–Guanine–Xanthine Phosphoribosyltransferase: Rational Structure-Based Drug Design
Source: J Med Chem. 2024 Apr 23;67(9):7158–75. doi: 10.1021/acs.jmedchem.4c00021 (PMC11089518; doi:10.1021/acs.jmedchem.4c00021)
Supplement: Supplementary file 2 — jm4c00021_si_002.csv [file jm4c00021_si_002.csv]

Column1	Column2	Column3	Column4	Column5	Column6	Column7	Column8	Column9	Column 10
Compound	SMILE	Ki [µM] Human	Ki [µM] Pf	Ki [µM] Pv	Ki [µM] TBr	Ki [µM] Mt	Ki [µM] Hp	Ki [µM] Ec	EC50 TBr [µM]
1	NC(N1)=NC(N([C@H]2CN(C(CCP([O-])([O-])=O)=O)[C@H](CO)C2)C=N3)=C3C1=O	0.09±0.2	0.5±0.2	2.7±1	0.03±0.01	6±2	1±0.2	4±2
2	NC(N1)=NC(N([C@@H]2CN(C(CCP([O-])([O-])=O)=O)[C@@H](COCCP([O-])([O-])=O)C2)C=N3)=C3C1=O	0.14±0.3	>10	>10	>10	>10	>10	>10
3	NC(N1)=NC(N([C@H]2CN(C(CCP([O-])([O-])=O)=O)[C@@H](COCCP([O-])([O-])=O)C2)C=N3)=C3C1=O	0.03±0.01	2±0.5	1±0.5	0.2±0.06	2±1	0.1±0.04	1±0.4
4	NC(N1)=NC(N([C@@H]2CN(C(CCP([O-])([O-])=O)=O)[C@H](COCCP([O-])([O-])=O)C2)C=N3)=C3C1=O	0.009±0.001	0.06±0.03	0.02±0.005	0.07±0.02	1.7±0.2	7±2	9±2
5	NC(N1)=NC(N([C@H]2CN(C(CCP([O-])([O-])=O)=O)[C@H](COCCP([O-])([O-])=O)C2)C=N3)=C3C1=O	0.003±0.005	0.01±0.005	0.06±0.01	0.003±0.0006	0.3±0.1	0.1±0.03	4±2
14	OC[C@H]1N(C(CCP(NC(CC2=CC=CC=C2)C(OCC)=O)(NC(CC3=CC=CC=C3)C(OCC)=O)=O)=O)C[C@H](N(C=N4)C5=C4C(NC(N)=N5)=O)C1								9.98 ± 1.15
15	O=P(N[C@@H](CC1=CC=CC=C1)C(OCC)=O)(N[C@@H](CC2=CC=CC=C2)C(OCC)=O)CCOC[C@H]3N(C(CCP(N[C@@H](CC4=CC=CC=C4)C(OCC)=O)(N[C@@H](CC5=CC=CC=C5)C(OCC)=O)=O)=O)C[C@H](N(C=N6)C7=C6C(NC(N)=N7)=O)C3								19.84 ± 0.27
77	O=P(OCCCCCCCCCCCCOP(CCN(CCCN)CCCN)(OCCCCCC)=O)(OCCCCCC)CCN(CCCN)CCCN.Cl.Cl.Cl.Cl.Cl.Cl	1	2	0.5	0.25	0.125	0.5	2	2	2	0.5	0.5		63.1±11.0
78	O=P(OCCCCCCCCCCCCOP(CCN(CCCN)CCCN)(OCCCCCCCC)=O)(OCCCCCCCC)CCN(CCCN)CCCN.Cl.Cl.Cl.Cl.Cl.Cl	1	2	1	1	0.5	1	1	1	2	1	0.25		4.0±0.5
79	O=P(CCN(CCCN)CCCN)(OCCCCC)OCCCCCCCCCCCCOP(OCCCCC)(CCN(CCCN)CCCN)=O.Cl.Cl.Cl.Cl.Cl.Cl	4	8	4	1	0.5	4	32	16	8	8	2		358.0±14.1
80	O=P(OCC(C)C)(CCN(CCCN)CCCN)OCCCCCCCCCCCCCCOP(OCC(C)C)(CCN(CCCN)CCCN)=O.Cl.Cl.Cl.Cl.Cl.Cl	16	4	4	2	0.5	4	16	16	8	32	32		164.7±2.5
81	O=P(CCN(CCCN)CCCN)(OCCCC)OCCCCCCCCCCCCCCOP(OCCCC)(CCN(CCCN)CCCN)=O.Cl.Cl.Cl.Cl.Cl.Cl	16	4	4	2	0.5	2	16	32	4	32	32		348.5±60.1
82	O=P(CCN(CCCN)CCCN)(OCCCCC)OCCCCCCCCCCCCCCOP(OCCCCC)(CCN(CCCN)CCCN)=O.Cl.Cl.Cl.Cl.Cl.Cl	2	4	1	1	0.5	1	2	2	2	16	32		56.4±0.5
83	O=P(CCN(CCCN)CCCN)(OCCCCCC)OCCCCCCCCCCCCCCOP(OCCCCCC)(CCN(CCCN)CCCN)=O.Cl.Cl.Cl.Cl.Cl.Cl	1	2	1	0.5	0.5	1	2	1	4	4	2		10.6±0.1
